# Supplementary material for: Chromosome-scale assembly of the Verbenaceae species Queen’s Wreath (Petrea volubilis L.)
Source: BMC Genom Data. 2023 Mar 3;24:14. doi: 10.1186/s12863-023-01110-z (PMC9985249; doi:10.1186/s12863-023-01110-z)
Supplement: Supplementary file 1 — Additional file 1: Data file 1. Petrea volubilis libraries used in this study. Data file 2. Genomescope k-mer frequency distribution plot. Data file 3. Hi-C contact map. Data file 4. Assembly metrics for the Petrea volubilis assembly. Data file 5. Pseudomolecule lengths and gap content for the Petrea volubulis assembly. Data file 6. KAT k-mer comparison plot. Data file 7. Benchmarking universal single copy orthologs (BUSCO) results on the Petrea volubilis assembly and annotation. Data file 8. Repetitive sequence content in the Petrea volubilis assembly. Data file 9. Petrea volubilis gene annotation summary. [file 12863_2023_1110_MOESM1_ESM.xlsx]

## Sheet: Data file 1
Data file 1. Petrea volubilis libraries used in this study.
SRA Run ID	Type	Description	No. of reads	No. Bases	Mean read length	N50 read length
SRR11516643	PacBio	High molecular weight genomic DNA	5492196	33642931734	6125.6	10952
SRR11516644	PacBio	High molecular weight genomic DNA	2408153	11827902536	4911.6	8316
SRR11516645	Illumina	WGS DNA	234535202	35180280300	150	N/A
SRR15904679	Illumina	Hi-C DNA	405055110	60758266500	150	N/A
SRR15904680	Illumina	Hi-C DNA	582024910	87303736500	150	N/A
SRR8937863	Illumina	RNA-Seq - Root	108401060	16260159000	150	N/A
SRR8937861	Illumina	RNA-Seq - Petiole	101371956	15205793400	150	N/A
SRR8937862	Illumina	RNA-Seq - Stem	104694658	15704198700	150	N/A
SRR8937859	Illumina	RNA-Seq - Immature leaf	86136038	12920405700	150	N/A
SRR8937860	Illumina	RNA-Seq - Mature leaf	109629716	16444457400	150	N/A

## Sheet: Data file 2
Data file 2. Genomescope k-mer frequency distribution plot

## Sheet: Data file 3
Data file 3. Hi-C contact map

## Sheet: Data file 4
Data file 4. Assembly metrics for the Petrea volubilis assembly.
Feature	Metric
Total assembly size	480.2 Mb
Total non-gapped size	478.8 Mb
Contig N50 size	0.53 Mb
Total contig number	2100
Scaffold N50 size	25.6 Mb
Scaffold number	1095

## Sheet: Data file 5
Data file 5. Pseudomolecule lengths and gap content for the Petrea volubulis assembly
Pseudomolecules	Total Pseudomolecule Length (bp)	Total Sequence Length (bp)	Total Gap Length (bp)	Gaps
Chr1	41825031	41699256	125775	252
Chr2	29177255	29086478	90777	185
Chr3	28013907	27933747	80160	160
Chr4	27236695	27152407	84288	173
Chr5	27216756	27121494	95262	193
Chr6	26750833	26662633	88200	177
Chr7	26429973	26332683	97290	198
Chr8	25990019	25907330	82689	166
Chr9	25555143	25473432	81711	165
Chr10	25146005	25065821	80184	161
Chr11	23911985	23841821	70164	141
Chr12	23873781	23814138	59643	120
Chr13	23849216	23773565	75651	151
Chr14	23594833	23522164	72669	146
Chr15	23452991	23385356	67635	135
Chr16	22542268	22468120	74148	148
Chr17	21811019	21752879	58140	117
Total Pseudomolecules	446377710	444993324	1384386	2788
Unanchored Scaffolds	33849724	33839704	10020	20
Total Assembly	480227434	478833028	1394406	2808

## Sheet: Data file 6
Data file 6. KAT k-mer comparison plot

## Sheet: Data file 7
Data file 7. Benchmarking universal single copy orthologs (BUSCO) results on the Petrea volubilis assembly and annotation.
Class of BUSCOa	Genome	Annotation
	Assembly	Working Models	High Confidence Models	Representative HC Models
Complete BUSCOs	1,558 (96.6%)	1,451 (89.9%)	1,434 (88.8%)	1,429 (88.5%)
Complete and single-copy BUSCOs (S)	1,489 (92.3%)	900 (55.8%)	885 (54.8%)	1,356 (84.0%)
Complete and duplicated BUSCOs (D)	69 (4.3%)	551 (34.1%)	549 (34.0%)	73 (4.5%)
Fragmented BUSCOs (F)	31 (1.9%)	63 (3.9%)	65 (4.0%)	69 (4.3%)
Missing BUSCOs (M)	25 (1.5%)	100 (6.2%)	115 (7.2%)	116 (7.2%)
Total BUSCOs searched	1614	1614	1614	1614
aBUSCO v5.4.3 with embryophyta_odb10

## Sheet: Data file 8
Data file 8. Repetitive sequence content in the Petrea volubilis assembly
Type of Repetitive Sequence	Number of elements	Length occupied	Percentage of sequence
Retroelements	74563	73633524	0.1535
DNA transposons	77102	21426853	0.0447
Rolling Circles	14713	3490901	0.0073
Unclassified interspersed repeats	653350	177288975	0.3695
Small RNA	4121	1059079	0.0022
Satellites	362	22494	0
Simple repeats	3592	449660	0.0009
Low complexity	81	9648	0

## Sheet: Data file 9
Data file 9. Petrea volubilis gene annotation summary
Feature	Working Models	High Confidence Models	Representative HC Models
Number of Genes	37610	30982	30982
Number of Gene Models	56052	49169	30982
Maximum Transcript Length (bp)	16885	16885	16885
Maximum CDS Length (bp)	16404	16404	16404
Average Transcript Length (bp)	1649.48	1796.62	1511.39
Average CDS Length (bp)	1175.78	1263.14	1185.76
Average Exon Length (bp)	298.03	301.15	291.88
Average Intron Length (bp)	461.31	455.3	466.1
Average no. exons per model	5.5	6	5.2
Single Exon Transcripts	16092	11384	11370
